# Supplementary material for: TeamMate: a longitudinal study of New Zealand working farm dogs. I. Methods, population characteristics and health on enrolment
Source: BMC Vet Res. 2020 Feb 17;16:59. doi: 10.1186/s12917-020-2273-2 (PMC7027279; doi:10.1186/s12917-020-2273-2)
Supplement: Supplementary file 3 — Additional file 3: An overview of the alphanumeric codes used to classify clinical abnormalities recorded in working farm dogs enrolled in TeamMate. [file 12917_2020_2273_MOESM3_ESM.xlsx]

## Sheet: Sheet1
Body system	Location 1	Location 2	Symmetry	Descriptor	Cause	Notes
	ABCFHIJKO	H	ABFHIJK	ABEFHJ	HJ
(A) Oropharyngeal	1. Front teeth (I + C)		1. Single	0. Other
	2. Back teeth (P + M)		2. Multiple	1. Fracture/Laceration
	3. Front & Back			2. Wear
	4. Soft tissue			3. Gingivitis / Tartar
	5. Bone			4. Discoloration
				5. Infection
				6. Missing
				7. Cavity
				8. Malocclusion teeth
				9. Malocclusion jaw
				10. Mass
(B) Ocular	1. Lids		1. Unilateral	0. Other		In analysis:
	2. Lens		2. Bilateral	1. Meibomian gland		Merge cataract/opacity
	3. Cornea			2. Cataract
	4. Conjunctiva			3. Opacity
	5. Iris			4. Scar
	6. Whole eye			5. Ulcer
				6. Infection
				7. Blind / reduced vision
				8. Missing
				9. Discharge
				10. Inflammation
(C) Cardiovascular				1. Murmur
				2. Arrhythmia
				3. Other
(D) Respiratory
(E) Gastrointestinal				1. Anal gland
				2. Constipation
				3. Other
(F) Reproductive	1. Mammary		1. Single	1. Mammary tumour
	2. Testes		2. Multiple	2. Mammary hyperplasia
	3. Uterus/vagina/vulva			3. Cryptorchid
	4. Prostate			4. Unequal size
				5. Thickened epididymis
				6. In heat
				7. Other
				8. Pregnant
				9. Lactating
				10. Enlarged
(G) Urinary
(H) Musculoskeletal	1. Front Limb	0. Skull	1. Unilateral	0. Other	0. Unknown	In analysis:
	2. Hind Limb	1. Shoulder	2. Bilateral	1. Crepitus	1. Dog bite	Merge Location1-Tail with Location1-Spine
	3. Spine	2. Elbow	3. General	2. Range of motion	2. Trauma	Indicators for dew claws not used
	4. Tail	3. Carpus		3. Swelling - Hard	3. Congenital
	5. Head	4. Hip		4. Swelling - Soft	4. Other
		5. Stifle		5. Dew Claw - Bony
		6. Tarsus		6. Dew Claw - Soft tissue
		7. Digits		7. Amputated
		8. Metatarsals/-carpals		8. Painful
		9. Spine		9. Angular deformity
		10. Tail		10. Muscle wastage/damage
		11. Ribs
(I) Lameness	1. Front limb		1. Left
	2. Hind limb		2. Right
	3. Both front and back		3. Bilateral
(J) Skin	1. Legs		1. Unilateral	1. Callous / hygroma	0. Unknown
	2. Trunk		2. Bilateral	2. Alopecia	1. Dog bite
	3. Face		3. General	3. Mass	2. Trauma
	4. Ear		4. Abdomen	4. Infection	3. Other
	5. Pad			5. Scar
	6. Nail			6. Laceration
	7. Tail			7. Inflammation
	8. Neck			8. Missing
				9. Itchy
				10. Poor coat
(K) Lymph nodes	1. Mandibular		1. Unilateral
	2. Prescapular		2. Bilateral
	3. Popliteal
	4. Inguinal
(L) Nervous
(M) Endocrine
(N) Miscellaneous
(O) Hernia	1. Umbilical
	2. Inguinal
	3. Other
